# Supplementary material for: Climate Change Influences on the Global Potential Distribution of the Mosquito Culex quinquefasciatus, Vector of West Nile Virus and Lymphatic Filariasis
Source: PLoS One. 2016 Oct 3;11(10):e0163863. doi: 10.1371/journal.pone.0163863 (PMC5047650; doi:10.1371/journal.pone.0163863)
Supplement: S1 File — (CSV) [file pone.0163863.s001.csv]

Representative concentration pathways (RCP)	General Circulation Models (GCMs)
RCP 2.6	BCC-CSM1-1
RCP 2.6	CCSM4
RCP 2.6	GISS-E2-R
RCP 2.6	HadGEM2-AO
RCP 2.6	HadGEM2-ES
RCP 2.6	IPSL-CM5A-LR
RCP 2.6	MIROC5
RCP 2.6	MRI-CGCM3
RCP 2.6	MIROC-ESM-CHEM
RCP 2.6	MIROC-ESM
RCP 2.6	NorESM1-M
RCP 4.5	BCC-CSM1-1
RCP 4.5	CCSM4
RCP 4.5	GISS-E2-R
RCP 4.5	HadGEM2-AO
RCP 4.5	HadGEM2-ES
RCP 4.5	IPSL-CM5A-LR
RCP 4.5	MIROC5
RCP 4.5	MRI-CGCM3
RCP 4.5	MIROC-ESM-CHEM
RCP 4.5	MIROC-ESM
RCP 4.5	NorESM1-M
RCP 6.0	BCC-CSM1-1
RCP 6.0	CCSM4
RCP 6.0	GISS-E2-R
RCP 6.0	HadGEM2-AO
RCP 6.0	HadGEM2-ES
RCP 6.0	IPSL-CM5A-LR
RCP 6.0	MIROC5
RCP 6.0	MRI-CGCM3
RCP 6.0	MIROC-ESM-CHEM
RCP 6.0	MIROC-ESM
RCP 6.0	NorESM1-M
RCP 8.5	BCC-CSM1-1
RCP 8.5	CCSM4
RCP 8.5	GISS-E2-R
RCP 8.5	HadGEM2-AO
RCP 8.5	HadGEM2-ES
RCP 8.5	IPSL-CM5A-LR
RCP 8.5	MIROC5
RCP 8.5	MRI-CGCM3
RCP 8.5	MIROC-ESM-CHEM
RCP 8.5	MIROC-ESM
RCP 8.5	NorESM1-M
