# Supplementary material for: Climate Change Influences on the Global Potential Distribution of the Mosquito Culex quinquefasciatus, Vector of West Nile Virus and Lymphatic Filariasis
Source: PLoS One. 2016 Oct 3;11(10):e0163863. doi: 10.1371/journal.pone.0163863 (PMC5047650; doi:10.1371/journal.pone.0163863)
Supplement: S2 File — (CSV) [file pone.0163863.s002.csv]

Representative concentration pathways (RCP)	General Circulation Models (GCMs)	Absent	Present	% Present
RCP 2.6	BCC-CSM1-1	346398	238123	40.73814286
RCP 2.6	CCSM4	363470	221051	37.81746079
RCP 2.6	GISS-E2-R	369396	215125	36.80363922
RCP 2.6	HadGEM2-AO	329821	254700	43.57414019
RCP 2.6	HadGEM2-ES	354242	230279	39.39618936
RCP 2.6	IPSL-CM5A-LR	361511	223010	38.15260701
RCP 2.6	MIROC5	358662	225859	38.64001464
RCP 2.6	MRI-CGCM3	358147	226374	38.72812097
RCP 2.6	MIROC-ESM-CHEM	348511	236010	40.37665028
RCP 2.6	MIROC-ESM	349906	234615	40.13799333
RCP 2.6	NorESM1-M	347033	237488	40.6295069
RCP 4.5	BCC-CSM1-1	361098	223423	38.22326315
RCP 4.5	CCSM4	364413	220108	37.65613212
RCP 4.5	GISS-E2-R	350538	233983	40.02987061
RCP 4.5	HadGEM2-AO	343686	240835	41.2021125
RCP 4.5	HadGEM2-ES	362304	222217	38.01694037
RCP 4.5	IPSL-CM5A-LR	358473	226048	38.67234881
RCP 4.5	MIROC5	352582	231939	39.68018258
RCP 4.5	MRI-CGCM3	365492	219029	37.47153652
RCP 4.5	MIROC-ESM-CHEM	326347	258174	44.16847299
RCP 4.5	MIROC-ESM	341958	242563	41.49773917
RCP 4.5	NorESM1-M	359428	225093	38.50896717
RCP 6.0	BCC-CSM1-1	358148	226373	38.72794989
RCP 6.0	CCSM4	362734	221787	37.94337586
RCP 6.0	GISS-E2-R	360368	224153	38.34815173
RCP 6.0	HadGEM2-AO	331688	252833	43.25473336
RCP 6.0	HadGEM2-ES	362703	221818	37.94867935
RCP 6.0	IPSL-CM5A-LR	354722	229799	39.31407084
RCP 6.0	MIROC5	350643	233878	40.01190719
RCP 6.0	MRI-CGCM3	368669	215852	36.92801456
RCP 6.0	MIROC-ESM-CHEM	332074	252447	43.18869639
RCP 6.0	MIROC-ESM	346798	237723	40.66971075
RCP 6.0	NorESM1-M	349305	235216	40.24081256
RCP 8.5	BCC-CSM1-1	359350	225171	38.52231143
RCP 8.5	CCSM4	363299	221222	37.84671552
RCP 8.5	GISS-E2-R	346608	237913	40.702216
RCP 8.5	HadGEM2-AO	323706	260815	44.62029593
RCP 8.5	HadGEM2-ES	353618	230903	39.50294344
RCP 8.5	IPSL-CM5A-LR	355606	228915	39.16283589
RCP 8.5	MIROC5	340898	243623	41.67908424
RCP 8.5	MRI-CGCM3	361557	222964	38.14473731
RCP 8.5	MIROC-ESM-CHEM	329196	255325	43.68106535
RCP 8.5	MIROC-ESM	334002	250519	42.85885366
RCP 8.5	NorESM1-M	347108	237413	40.61667588
